# Supplementary material for: Genetic Characterization and Pathogenesis of Avian Influenza Virus H7N3 Isolated from Spot-Billed Ducks in South Korea, Early 2019
Source: Viruses. 2021 May 7;13(5):856. doi: 10.3390/v13050856 (PMC8151380; doi:10.3390/v13050856)
Supplement: Supplementary file 1 [file viruses-13-00856-s001.zip]

Archive with 1 entries (1 files):
- viruses-1171054-supplementary.pdf
